# Supplementary material for: An Analysis of the Effect of ZIF-8 Addition on the Separation Properties of Polysulfone at Various Temperatures
Source: Membranes (Basel). 2021 Jun 4;11(6):427. doi: 10.3390/membranes11060427 (PMC8229596; doi:10.3390/membranes11060427)
Supplement: Supplementary file 1 [file membranes-11-00427-s001.zip]

Archive with 1 entries (1 files):
- membranes-1206446-supplementary.pdf
